# Supplementary material for: Visible-Light-Induced Singlet Oxygen-Promoted Arylation and Alkylation of Quinoxalin-2(1H)-ones and Quinolines
Source: Molecules. 2024 Oct 29;29(21):5113. doi: 10.3390/molecules29215113 (PMC11547374; doi:10.3390/molecules29215113)
Supplement: Supplementary file 1 [file molecules-29-05113-s001.zip]

Archive with 1 entries (1 files):
- molecules-3185885-supplementary.pdf
